# Supplementary material for: Impact of Seminal Plasma Antioxidants on Donkey Sperm Cryotolerance
Source: Antioxidants (Basel). 2022 Feb 18;11(2):417. doi: 10.3390/antiox11020417 (PMC8869541; doi:10.3390/antiox11020417)
Supplement: Supplementary file 1 [file antioxidants-11-00417-s001.zip]

Archive with 1 entries (1 files):
- antioxidants-1555345-supplementary.pdf
